# Supplementary material for: Transcriptomics and Metabolomics Combined to Analyze the Response Mechanism of Silkworm Eggs to High-Temperature Stress
Source: Insects. 2025 Aug 19;16(8):862. doi: 10.3390/insects16080862 (PMC12386467; doi:10.3390/insects16080862)
Supplement: Supplementary file 1 [file insects-16-00862-s001.zip]

Archive with 1 entries (1 files):
- insects-3766548-supplementary.pdf
